# Supplementary material for: Improving the Reliability of Muscle Tissue Characterization Post-Stroke: A Secondary Statistical Analysis of Echotexture Features
Source: J Clin Med. 2025 Apr 23;14(9):2902. doi: 10.3390/jcm14092902 (PMC12072403; doi:10.3390/jcm14092902)
Supplement: Supplementary file 1 [file jcm-14-02902-s001.zip]

Archive with 1 entries (1 files):
- jcm-3567095-supplementary.pdf
